# Supplementary material for: Tools for Discussing Identity and Privilege Among Medical Students, Trainees, and Faculty
Source: MedEdPORTAL. 2019 Dec 20;15:10864. doi: 10.15766/mep_2374-8265.10864 (PMC7012312; doi:10.15766/mep_2374-8265.10864)
Supplement: Supplementary file 1 — A. Identity Wheel Instructions.docx B. Identity Wheel Handouts.docx C. Group Reading.docx D. Marshmallow and Pretzel Activity.docx E. Survey.docx [file mep-15-10864-s001.zip]

Archive with 6 entries (6 files):
- _Educational_Summary_Report_10864.pdf
- A. Identity Wheel Instructions.docx
- B. Identity Wheel Handouts.docx
- C. Group Reading.docx
- D. Marshmallow and Pretzel Activity.docx
- E. Survey.docx
